# Supplementary material for: FLT3-ITD Measurable Residual Disease Monitoring in Acute Myeloid Leukemia Using Next-Generation Sequencing
Source: Cancers (Basel). 2022 Dec 12;14(24):6121. doi: 10.3390/cancers14246121 (PMC9776673; doi:10.3390/cancers14246121)
Supplement: Supplementary file 1 [file cancers-14-06121-s001.zip]

Archive with 2 entries (2 files):
- cancers-2011631-supplementary/Cancers Supplementary_Figure-revised.pdf
- cancers-2011631-supplementary/Cancers__Supplementary_Table R.pdf
